# Supplementary material for: Reslice3Dto2D: Introduction of a software tool to reformat 3D volumes into reference 2D slices in cardiovascular magnetic resonance imaging
Source: BMC Res Notes. 2024 Sep 17;17:270. doi: 10.1186/s13104-024-06931-4 (PMC11409793; doi:10.1186/s13104-024-06931-4)
Supplement: Supplementary file 1 — Supplementary Material 1 [file 13104_2024_6931_MOESM1_ESM.zip]

Archive with 25 entries (24 files):
- license.txt
- README.md
- requirements.txt
- Reslice3Dto2D.py
- Reslice3Dto2D_UserManual_v3.1.pdf
- scripts/INSTALL_macOS.command
- scripts/INSTALL_Windows.bat
- scripts/RUN_macOS.command
- scripts/RUN_Windows.bat
- sourcecode/__init__.py
- sourcecode/__pycache__/
- sourcecode/__pycache__/__init__.cpython-38.pyc
- sourcecode/__pycache__/basic_data.cpython-38.pyc
- sourcecode/__pycache__/basic_functions.cpython-38.pyc
- sourcecode/__pycache__/basic_gui.cpython-38.pyc
- sourcecode/__pycache__/gui_dialog_stack.cpython-38.pyc
- sourcecode/__pycache__/gui_main.cpython-38.pyc
- sourcecode/basic_data.py
- sourcecode/basic_functions.py
- sourcecode/basic_gui.py
- sourcecode/gui_dialog_stack.py
- sourcecode/gui_dialog_stack.ui
- sourcecode/gui_main.py
- sourcecode/gui_main.ui
- sourcecode/logo.png
