# Supplementary material for: Reslice3Dto2D: Introduction of a software tool to reformat 3D volumes into reference 2D slices in cardiovascular magnetic resonance imaging
Source: BMC Res Notes. 2024 Sep 17;17:270. doi: 10.1186/s13104-024-06931-4 (PMC11409793; doi:10.1186/s13104-024-06931-4)
Supplement: Supplementary file 1 — Supplementary Material 1 [file 13104_2024_6931_MOESM1_ESM.zip › scripts/RUN_Windows.bat]

python -c "from sourcecode import gui_main; gui_main.QtWidgets.QApplication.setAttribute(gui_main.QtCore.Qt.AA_EnableHighDpiScaling, True); global gui_run; app = gui_main.QtWidgets.QApplication(gui_main.sys.argv); gui_run = gui_main.GUI(); gui_run.show(); gui_main.sys.exit(app.exec_())"
