# Supplementary material for: Reslice3Dto2D: Introduction of a software tool to reformat 3D volumes into reference 2D slices in cardiovascular magnetic resonance imaging
Source: BMC Res Notes. 2024 Sep 17;17:270. doi: 10.1186/s13104-024-06931-4 (PMC11409793; doi:10.1186/s13104-024-06931-4)
Supplement: Supplementary file 1 — Supplementary Material 1 [file 13104_2024_6931_MOESM1_ESM.zip › sourcecode/__init__.py]

import sys
from PyQt5 import QtWidgets, QtCore
from sourcecode import gui_main as gui


def main():
    gui_run = gui.GUI()
    gui_run.show()
    return gui_run


if __name__ == "__main__":
    QtWidgets.QApplication.setAttribute(QtCore.Qt.AA_EnableHighDpiScaling, True)
    global gui_run
    app = QtWidgets.QApplication(sys.argv)
    gui_run = main()
    sys.exit(app.exec_())
