# Supplementary material for: Reslice3Dto2D: Introduction of a software tool to reformat 3D volumes into reference 2D slices in cardiovascular magnetic resonance imaging
Source: BMC Res Notes. 2024 Sep 17;17:270. doi: 10.1186/s13104-024-06931-4 (PMC11409793; doi:10.1186/s13104-024-06931-4)
Supplement: Supplementary file 1 — Supplementary Material 1 [file 13104_2024_6931_MOESM1_ESM.zip › sourcecode/gui_dialog_stack.ui]

<?xml version="1.0" encoding="UTF-8"?>
<ui version="4.0">
 <class>Dialog</class>
 <widget class="QDialog" name="Dialog">
  <property name="geometry">
   <rect>
    <x>0</x>
    <y>0</y>
    <width>320</width>
    <height>720</height>
   </rect>
  </property>
  <property name="windowTitle">
   <string>Dialog</string>
  </property>
  <property name="styleSheet">
   <string notr="true">background-color: rgb(255, 255, 255);</string>
  </property>
  <widget class="QListWidget" name="lst_serieses">
   <property name="geometry">
    <rect>
     <x>10</x>
     <y>30</y>
     <width>301</width>
     <height>521</height>
    </rect>
   </property>
   <property name="styleSheet">
    <string notr="true">border-color: rgb(238, 238, 238);
border-width : 2px;
border-style:solid;
color: rgb(0, 0, 0);</string>
   </property>
   <property name="selectionMode">
    <enum>QAbstractItemView::MultiSelection</enum>
   </property>
   <property name="flow">
    <enum>QListView::TopToBottom</enum>
   </property>
   <property name="batchSize">
    <number>100</number>
   </property>
  </widget>
  <widget class="QPushButton" name="btn_stack">
   <property name="geometry">
    <rect>
     <x>10</x>
     <y>610</y>
     <width>301</width>
     <height>41</height>
    </rect>
   </property>
   <property name="styleSheet">
    <string notr="true">QPushButton
{
color: rgb(0, 0, 255);
background-color: rgb(155, 202, 255);
border: 0px;
}

QPushButton::pressed
{
color: rgb(0, 0, 255);
background-color: rgb(155, 202, 255);
border: 0px;
}

QPushButton::hover
{
color: rgb(155, 202, 255);
background-color: rgb(0, 0, 255);
border: 0px;
font-weight: bold;
}</string>
   </property>
   <property name="text">
    <string>Stack</string>
   </property>
  </widget>
  <widget class="QLabel" name="label_4">
   <property name="geometry">
    <rect>
     <x>10</x>
     <y>10</y>
     <width>301</width>
     <height>20</height>
    </rect>
   </property>
   <property name="styleSheet">
    <string notr="true">background-color: rgb(238, 238, 238);</string>
   </property>
   <property name="text">
    <string>Serieses Stack</string>
   </property>
   <property name="alignment">
    <set>Qt::AlignCenter</set>
   </property>
  </widget>
  <widget class="QLineEdit" name="txt_description">
   <property name="geometry">
    <rect>
     <x>10</x>
     <y>580</y>
     <width>301</width>
     <height>21</height>
    </rect>
   </property>
   <property name="styleSheet">
    <string notr="true">border-color: rgb(238, 238, 238);
border-width : 2px;
border-style:solid;
color: rgb(0, 0, 0);</string>
   </property>
  </widget>
  <widget class="QLabel" name="label_8">
   <property name="geometry">
    <rect>
     <x>0</x>
     <y>670</y>
     <width>321</width>
     <height>31</height>
    </rect>
   </property>
   <property name="font">
    <font>
     <family>Arial</family>
     <pointsize>12</pointsize>
     <weight>9</weight>
     <italic>false</italic>
     <bold>false</bold>
    </font>
   </property>
   <property name="styleSheet">
    <string notr="true">color: rgb(255, 255, 255);
background-color: rgb(207, 207, 207);
font: 75 12pt &quot;Arial&quot;;</string>
   </property>
   <property name="text">
    <string/>
   </property>
   <property name="alignment">
    <set>Qt::AlignLeading|Qt::AlignLeft|Qt::AlignVCenter</set>
   </property>
   <property name="wordWrap">
    <bool>true</bool>
   </property>
  </widget>
  <widget class="QLabel" name="label_2">
   <property name="geometry">
    <rect>
     <x>10</x>
     <y>560</y>
     <width>301</width>
     <height>20</height>
    </rect>
   </property>
   <property name="styleSheet">
    <string notr="true">background-color: rgb(238, 238, 238);</string>
   </property>
   <property name="text">
    <string>Series Description</string>
   </property>
   <property name="alignment">
    <set>Qt::AlignCenter</set>
   </property>
  </widget>
 </widget>
 <resources/>
 <connections/>
</ui>
