# Supplementary material for: Reslice3Dto2D: Introduction of a software tool to reformat 3D volumes into reference 2D slices in cardiovascular magnetic resonance imaging
Source: BMC Res Notes. 2024 Sep 17;17:270. doi: 10.1186/s13104-024-06931-4 (PMC11409793; doi:10.1186/s13104-024-06931-4)
Supplement: Supplementary file 1 — Supplementary Material 1 [file 13104_2024_6931_MOESM1_ESM.zip › sourcecode/gui_main.ui]

<?xml version="1.0" encoding="UTF-8"?>
<ui version="4.0">
 <class>MainWindow</class>
 <widget class="QMainWindow" name="MainWindow">
  <property name="geometry">
   <rect>
    <x>0</x>
    <y>0</y>
    <width>1280</width>
    <height>720</height>
   </rect>
  </property>
  <property name="windowTitle">
   <string>Reslice3Dto2D</string>
  </property>
  <property name="styleSheet">
   <string notr="true">background-color: rgb(255, 255, 255);</string>
  </property>
  <widget class="QWidget" name="centralwidget">
   <widget class="QLabel" name="lbl_image_view">
    <property name="geometry">
     <rect>
      <x>330</x>
      <y>10</y>
      <width>310</width>
      <height>310</height>
     </rect>
    </property>
    <property name="styleSheet">
     <string notr="true">border-color: rgb(238, 238, 238);
border-width : 2px;
border-style:solid;
</string>
    </property>
    <property name="text">
     <string/>
    </property>
    <property name="alignment">
     <set>Qt::AlignLeading|Qt::AlignLeft|Qt::AlignTop</set>
    </property>
   </widget>
   <widget class="QPushButton" name="btn_reslice">
    <property name="geometry">
     <rect>
      <x>660</x>
      <y>610</y>
      <width>611</width>
      <height>40</height>
     </rect>
    </property>
    <property name="styleSheet">
     <string notr="true">QPushButton
{
color: rgb(0, 0, 255);
background-color: rgb(155, 202, 255);
border: 0px;
}

QPushButton::pressed
{
color: rgb(0, 0, 255);
background-color: rgb(155, 202, 255);
border: 0px;
}

QPushButton::hover
{
color: rgb(155, 202, 255);
background-color: rgb(0, 0, 255);
border: 0px;
font-weight: bold;
}</string>
    </property>
    <property name="text">
     <string>Export Reslice</string>
    </property>
   </widget>
   <widget class="QPushButton" name="btn_load">
    <property name="geometry">
     <rect>
      <x>10</x>
      <y>9</y>
      <width>301</width>
      <height>41</height>
     </rect>
    </property>
    <property name="styleSheet">
     <string notr="true">QPushButton
{
color: rgb(0, 0, 255);
background-color: rgb(155, 202, 255);
border: 0px;
}

QPushButton::pressed
{
color: rgb(0, 0, 255);
background-color: rgb(155, 202, 255);
border: 0px;
}

QPushButton::hover
{
color: rgb(155, 202, 255);
background-color: rgb(0, 0, 255);
border: 0px;
font-weight: bold;
}</string>
    </property>
    <property name="text">
     <string>Load Data</string>
    </property>
   </widget>
   <widget class="QComboBox" name="dd_series3D">
    <property name="geometry">
     <rect>
      <x>10</x>
      <y>130</y>
      <width>301</width>
      <height>21</height>
     </rect>
    </property>
    <property name="styleSheet">
     <string notr="true">border-color: rgb(238, 238, 238);
color: rgb(0, 0, 0);
border-width : 2px;
border-style:solid;
</string>
    </property>
    <property name="sizeAdjustPolicy">
     <enum>QComboBox::AdjustToContentsOnFirstShow</enum>
    </property>
   </widget>
   <widget class="QListWidget" name="lst_serieses">
    <property name="geometry">
     <rect>
      <x>10</x>
      <y>180</y>
      <width>301</width>
      <height>371</height>
     </rect>
    </property>
    <property name="styleSheet">
     <string notr="true">border-color: rgb(238, 238, 238);
color: rgb(0, 0, 0);
border-width : 2px;
border-style:solid;</string>
    </property>
    <property name="selectionMode">
     <enum>QAbstractItemView::MultiSelection</enum>
    </property>
    <property name="flow">
     <enum>QListView::TopToBottom</enum>
    </property>
    <property name="batchSize">
     <number>100</number>
    </property>
   </widget>
   <widget class="QListWidget" name="lst_reslices">
    <property name="geometry">
     <rect>
      <x>660</x>
      <y>80</y>
      <width>611</width>
      <height>521</height>
     </rect>
    </property>
    <property name="styleSheet">
     <string notr="true">border-color: rgb(238, 238, 238);
border-width : 2px;
border-style:solid;
color: rgb(0, 0, 0);</string>
    </property>
    <property name="selectionMode">
     <enum>QAbstractItemView::MultiSelection</enum>
    </property>
   </widget>
   <widget class="QPushButton" name="btn_add">
    <property name="geometry">
     <rect>
      <x>660</x>
      <y>10</y>
      <width>301</width>
      <height>41</height>
     </rect>
    </property>
    <property name="styleSheet">
     <string notr="true">QPushButton
{
color: rgb(0, 170, 0);
background-color: rgb(225, 255, 225);
border: 0px;
}

QPushButton::pressed
{
color: rgb(0, 170, 0);
background-color: rgb(225, 255, 225);
border: 0px;
}

QPushButton::hover
{
color: rgb(225, 255, 225);
background-color: rgb(0, 170, 0);
border: 0px;
font-weight: bold;
}
</string>
    </property>
    <property name="text">
     <string>Add Reslice Tasks</string>
    </property>
   </widget>
   <widget class="QLabel" name="lbl_study">
    <property name="geometry">
     <rect>
      <x>10</x>
      <y>60</y>
      <width>301</width>
      <height>20</height>
     </rect>
    </property>
    <property name="styleSheet">
     <string notr="true">background-color: rgb(238, 238, 238);</string>
    </property>
    <property name="text">
     <string>study</string>
    </property>
    <property name="alignment">
     <set>Qt::AlignCenter</set>
    </property>
   </widget>
   <widget class="QLabel" name="label_8">
    <property name="geometry">
     <rect>
      <x>0</x>
      <y>670</y>
      <width>1281</width>
      <height>31</height>
     </rect>
    </property>
    <property name="font">
     <font>
      <family>Arial</family>
      <pointsize>12</pointsize>
      <weight>9</weight>
      <italic>false</italic>
      <bold>false</bold>
     </font>
    </property>
    <property name="styleSheet">
     <string notr="true">color: rgb(255, 255, 255);
background-color: rgb(207, 207, 207);
font: 75 12pt &quot;Arial&quot;;</string>
    </property>
    <property name="text">
     <string>Charité Universitätsmedizin Berlin | AG CMR | Version 3.1</string>
    </property>
    <property name="alignment">
     <set>Qt::AlignLeading|Qt::AlignLeft|Qt::AlignVCenter</set>
    </property>
    <property name="wordWrap">
     <bool>true</bool>
    </property>
   </widget>
   <widget class="QComboBox" name="dd_sliceprofile">
    <property name="geometry">
     <rect>
      <x>10</x>
      <y>580</y>
      <width>301</width>
      <height>20</height>
     </rect>
    </property>
    <property name="styleSheet">
     <string notr="true">border-color: rgb(238, 238, 238);
border-width : 2px;
border-style:solid;
color: rgb(0, 0, 0);</string>
    </property>
   </widget>
   <widget class="QDoubleSpinBox" name="sb_slicethickness">
    <property name="geometry">
     <rect>
      <x>30</x>
      <y>630</y>
      <width>71</width>
      <height>20</height>
     </rect>
    </property>
    <property name="styleSheet">
     <string notr="true">border-color: rgb(238, 238, 238);
border-width : 2px;
border-style:solid;
color: rgb(0, 0, 0);</string>
    </property>
    <property name="minimum">
     <double>0.000000000000000</double>
    </property>
    <property name="value">
     <double>6.000000000000000</double>
    </property>
   </widget>
   <widget class="QRadioButton" name="opt_slicethickness_individual">
    <property name="geometry">
     <rect>
      <x>10</x>
      <y>630</y>
      <width>20</width>
      <height>20</height>
     </rect>
    </property>
    <property name="text">
     <string/>
    </property>
    <property name="checked">
     <bool>true</bool>
    </property>
   </widget>
   <widget class="QRadioButton" name="opt_slicethickness_2D">
    <property name="geometry">
     <rect>
      <x>140</x>
      <y>630</y>
      <width>20</width>
      <height>20</height>
     </rect>
    </property>
    <property name="text">
     <string/>
    </property>
   </widget>
   <widget class="QRadioButton" name="opt_slicethickness_3D">
    <property name="geometry">
     <rect>
      <x>230</x>
      <y>630</y>
      <width>20</width>
      <height>20</height>
     </rect>
    </property>
    <property name="text">
     <string/>
    </property>
   </widget>
   <widget class="QLabel" name="lbl_slicethickness_2D">
    <property name="enabled">
     <bool>false</bool>
    </property>
    <property name="geometry">
     <rect>
      <x>160</x>
      <y>630</y>
      <width>61</width>
      <height>20</height>
     </rect>
    </property>
    <property name="styleSheet">
     <string notr="true">color: rgb(0, 0, 0);</string>
    </property>
    <property name="text">
     <string>as 2D</string>
    </property>
    <property name="alignment">
     <set>Qt::AlignLeading|Qt::AlignLeft|Qt::AlignVCenter</set>
    </property>
   </widget>
   <widget class="QLabel" name="lbl_slicethickness_3D">
    <property name="enabled">
     <bool>false</bool>
    </property>
    <property name="geometry">
     <rect>
      <x>250</x>
      <y>630</y>
      <width>61</width>
      <height>20</height>
     </rect>
    </property>
    <property name="styleSheet">
     <string notr="true">color: rgb(0, 0, 0);</string>
    </property>
    <property name="text">
     <string>as 3D</string>
    </property>
    <property name="alignment">
     <set>Qt::AlignLeading|Qt::AlignLeft|Qt::AlignVCenter</set>
    </property>
   </widget>
   <widget class="QLabel" name="lbl_slicethickness_mm">
    <property name="enabled">
     <bool>true</bool>
    </property>
    <property name="geometry">
     <rect>
      <x>100</x>
      <y>630</y>
      <width>39</width>
      <height>20</height>
     </rect>
    </property>
    <property name="styleSheet">
     <string notr="true">color: rgb(0, 0, 0);</string>
    </property>
    <property name="text">
     <string>mm</string>
    </property>
    <property name="alignment">
     <set>Qt::AlignLeading|Qt::AlignLeft|Qt::AlignVCenter</set>
    </property>
   </widget>
   <widget class="QComboBox" name="dd_study">
    <property name="geometry">
     <rect>
      <x>10</x>
      <y>80</y>
      <width>301</width>
      <height>20</height>
     </rect>
    </property>
    <property name="styleSheet">
     <string notr="true">border-color: rgb(238, 238, 238);
border-width : 2px;
border-style:solid;
color: rgb(0, 0, 0);</string>
    </property>
   </widget>
   <widget class="QLabel" name="label_3">
    <property name="geometry">
     <rect>
      <x>10</x>
      <y>110</y>
      <width>301</width>
      <height>20</height>
     </rect>
    </property>
    <property name="styleSheet">
     <string notr="true">background-color: rgb(238, 238, 238);</string>
    </property>
    <property name="text">
     <string>3D Series</string>
    </property>
    <property name="alignment">
     <set>Qt::AlignCenter</set>
    </property>
   </widget>
   <widget class="QLabel" name="label_4">
    <property name="geometry">
     <rect>
      <x>10</x>
      <y>160</y>
      <width>301</width>
      <height>20</height>
     </rect>
    </property>
    <property name="styleSheet">
     <string notr="true">background-color: rgb(238, 238, 238);</string>
    </property>
    <property name="text">
     <string>Reslice Series</string>
    </property>
    <property name="alignment">
     <set>Qt::AlignCenter</set>
    </property>
   </widget>
   <widget class="QLabel" name="label_9">
    <property name="geometry">
     <rect>
      <x>10</x>
      <y>610</y>
      <width>301</width>
      <height>20</height>
     </rect>
    </property>
    <property name="styleSheet">
     <string notr="true">background-color: rgb(238, 238, 238);</string>
    </property>
    <property name="text">
     <string>Reslice Thickness</string>
    </property>
    <property name="alignment">
     <set>Qt::AlignCenter</set>
    </property>
   </widget>
   <widget class="QLabel" name="label_10">
    <property name="geometry">
     <rect>
      <x>10</x>
      <y>560</y>
      <width>301</width>
      <height>20</height>
     </rect>
    </property>
    <property name="styleSheet">
     <string notr="true">background-color: rgb(238, 238, 238);</string>
    </property>
    <property name="text">
     <string>Reslice Profile</string>
    </property>
    <property name="alignment">
     <set>Qt::AlignCenter</set>
    </property>
   </widget>
   <widget class="QLabel" name="label_7">
    <property name="geometry">
     <rect>
      <x>660</x>
      <y>60</y>
      <width>611</width>
      <height>20</height>
     </rect>
    </property>
    <property name="styleSheet">
     <string notr="true">background-color: rgb(238, 238, 238);</string>
    </property>
    <property name="text">
     <string>Reslice Tasks</string>
    </property>
    <property name="alignment">
     <set>Qt::AlignCenter</set>
    </property>
   </widget>
   <widget class="QLabel" name="lbl_image_view_2">
    <property name="geometry">
     <rect>
      <x>330</x>
      <y>340</y>
      <width>310</width>
      <height>310</height>
     </rect>
    </property>
    <property name="styleSheet">
     <string notr="true">border-color: rgb(238, 238, 238);
border-width : 2px;
border-style:solid;
</string>
    </property>
    <property name="text">
     <string/>
    </property>
    <property name="alignment">
     <set>Qt::AlignLeading|Qt::AlignLeft|Qt::AlignTop</set>
    </property>
   </widget>
   <widget class="QPushButton" name="btn_remove">
    <property name="geometry">
     <rect>
      <x>970</x>
      <y>10</y>
      <width>301</width>
      <height>41</height>
     </rect>
    </property>
    <property name="styleSheet">
     <string notr="true">QPushButton
{
color:rgb(255, 0, 0);
background-color: rgb(255, 220, 220);
border: 0px;
}

QPushButton::pressed
{
color:rgb(255, 0, 0);
background-color: rgb(255, 220, 220);
border: 0px;
}

QPushButton::hover
{
color:rgb(255, 220, 220);
background-color: rgb(255, 0, 0);
border: 0px;
font-weight: bold;
}</string>
    </property>
    <property name="text">
     <string>Remove Reslice Tasks</string>
    </property>
   </widget>
   <widget class="QPushButton" name="btn_stack">
    <property name="geometry">
     <rect>
      <x>10</x>
      <y>110</y>
      <width>20</width>
      <height>20</height>
     </rect>
    </property>
    <property name="styleSheet">
     <string notr="true">QPushButton
{
color: rgb(0, 0, 255);
background-color: rgb(155, 202, 255);
border: 0px;
}

QPushButton::pressed
{
color: rgb(0, 0, 255);
background-color: rgb(155, 202, 255);
border: 0px;
}

QPushButton::hover
{
color: rgb(155, 202, 255);
background-color: rgb(0, 0, 255);
border: 0px;
font-weight: bold;
}</string>
    </property>
    <property name="text">
     <string>+</string>
    </property>
   </widget>
   <widget class="QLabel" name="lbl_hide">
    <property name="geometry">
     <rect>
      <x>0</x>
      <y>10</y>
      <width>1271</width>
      <height>651</height>
     </rect>
    </property>
    <property name="styleSheet">
     <string notr="true">background-color: rgba(255, 255, 255, 200);</string>
    </property>
    <property name="text">
     <string/>
    </property>
   </widget>
   <widget class="QPushButton" name="btn_export3D">
    <property name="geometry">
     <rect>
      <x>290</x>
      <y>110</y>
      <width>20</width>
      <height>20</height>
     </rect>
    </property>
    <property name="styleSheet">
     <string notr="true">QPushButton
{
color: rgb(0, 0, 255);
background-color: rgb(155, 202, 255);
border: 0px;
}

QPushButton::pressed
{
color: rgb(0, 0, 255);
background-color: rgb(155, 202, 255);
border: 0px;
}

QPushButton::hover
{
color: rgb(155, 202, 255);
background-color: rgb(0, 0, 255);
border: 0px;
font-weight: bold;
}</string>
    </property>
    <property name="text">
     <string>v</string>
    </property>
   </widget>
   <widget class="QProgressBar" name="pb_run">
    <property name="geometry">
     <rect>
      <x>660</x>
      <y>610</y>
      <width>611</width>
      <height>40</height>
     </rect>
    </property>
    <property name="styleSheet">
     <string notr="true">color: rgb(0, 0, 0);</string>
    </property>
    <property name="value">
     <number>0</number>
    </property>
   </widget>
   <zorder>btn_add</zorder>
   <zorder>lbl_image_view</zorder>
   <zorder>btn_reslice</zorder>
   <zorder>dd_series3D</zorder>
   <zorder>lst_serieses</zorder>
   <zorder>lst_reslices</zorder>
   <zorder>lbl_study</zorder>
   <zorder>label_8</zorder>
   <zorder>dd_sliceprofile</zorder>
   <zorder>sb_slicethickness</zorder>
   <zorder>opt_slicethickness_individual</zorder>
   <zorder>opt_slicethickness_2D</zorder>
   <zorder>opt_slicethickness_3D</zorder>
   <zorder>lbl_slicethickness_2D</zorder>
   <zorder>lbl_slicethickness_3D</zorder>
   <zorder>lbl_slicethickness_mm</zorder>
   <zorder>dd_study</zorder>
   <zorder>label_3</zorder>
   <zorder>label_4</zorder>
   <zorder>label_9</zorder>
   <zorder>label_10</zorder>
   <zorder>label_7</zorder>
   <zorder>lbl_image_view_2</zorder>
   <zorder>btn_remove</zorder>
   <zorder>btn_stack</zorder>
   <zorder>btn_export3D</zorder>
   <zorder>lbl_hide</zorder>
   <zorder>btn_load</zorder>
   <zorder>pb_run</zorder>
  </widget>
 </widget>
 <resources/>
 <connections/>
</ui>
