# Supplementary material for: Reslice3Dto2D: Introduction of a software tool to reformat 3D volumes into reference 2D slices in cardiovascular magnetic resonance imaging
Source: BMC Res Notes. 2024 Sep 17;17:270. doi: 10.1186/s13104-024-06931-4 (PMC11409793; doi:10.1186/s13104-024-06931-4)
Supplement: Supplementary file 3 — Supplementary Material 3 [file 13104_2024_6931_MOESM3_ESM.zip]

Archive with 44 entries (26 files):
- ValidationDatasetDICOM/
- ValidationDatasetDICOM/2D_diagplane/
- ValidationDatasetDICOM/2D_diagplane/1.dcm
- ValidationDatasetDICOM/2D_parplane/
- ValidationDatasetDICOM/2D_parplane/1.dcm
- ValidationDatasetDICOM/2D_perplane/
- ValidationDatasetDICOM/2D_perplane/1.dcm
- ValidationDatasetDICOM/3D_Dataset/
- ValidationDatasetDICOM/3D_Dataset/0.dcm
- ValidationDatasetDICOM/3D_Dataset/1.dcm
- ValidationDatasetDICOM/3D_Dataset/10.dcm
- ValidationDatasetDICOM/3D_Dataset/2.dcm
- ValidationDatasetDICOM/3D_Dataset/3.dcm
- ValidationDatasetDICOM/3D_Dataset/4.dcm
- ValidationDatasetDICOM/3D_Dataset/5.dcm
- ValidationDatasetDICOM/3D_Dataset/6.dcm
- ValidationDatasetDICOM/3D_Dataset/7.dcm
- ValidationDatasetDICOM/3D_Dataset/8.dcm
- ValidationDatasetDICOM/3D_Dataset/9.dcm
- ValidationDatasetReformatted/
- ValidationDatasetReformatted/20000_R3D2D3DValidate2DparplaneValidate00mmrectangular/
- ValidationDatasetReformatted/20000_R3D2D3DValidate2DparplaneValidate00mmrectangular/1.2.826.0.1.3680043.8.498.53924198358758456558366924800707693903.dcm
- ValidationDatasetReformatted/20001_R3D2D3DValidate2DperplaneValidate00mmrectangular/
- ValidationDatasetReformatted/20001_R3D2D3DValidate2DperplaneValidate00mmrectangular/1.2.826.0.1.3680043.8.498.57402318324868712964572851635231486601.dcm
- ValidationDatasetReformatted/20002_R3D2D3DValidate2DdiagplaneValidate00mmrectangular/
- ValidationDatasetReformatted/20002_R3D2D3DValidate2DdiagplaneValidate00mmrectangular/1.2.826.0.1.3680043.8.498.42847270472332765932504180734897611732.dcm
- ValidationDatasetReformatted/20003_R3D2D3DValidate2DparplaneValidate20mmrectangular/
- ValidationDatasetReformatted/20003_R3D2D3DValidate2DparplaneValidate20mmrectangular/1.2.826.0.1.3680043.8.498.10402025334760641032024835002426586273.dcm
- ValidationDatasetReformatted/20004_R3D2D3DValidate2DperplaneValidate20mmrectangular/
- ValidationDatasetReformatted/20004_R3D2D3DValidate2DperplaneValidate20mmrectangular/1.2.826.0.1.3680043.8.498.12074173746612092512103340038968656689.dcm
- ValidationDatasetReformatted/20005_R3D2D3DValidate2DdiagplaneValidate20mmrectangular/
- ValidationDatasetReformatted/20005_R3D2D3DValidate2DdiagplaneValidate20mmrectangular/1.2.826.0.1.3680043.8.498.91973415142428909502063852130824536635.dcm
- ValidationDatasetReformatted/20006_R3D2D3DValidate2DparplaneValidate282mmrectangular/
- ValidationDatasetReformatted/20006_R3D2D3DValidate2DparplaneValidate282mmrectangular/1.2.826.0.1.3680043.8.498.10651421193156317471548355008026366468.dcm
- ValidationDatasetReformatted/20007_R3D2D3DValidate2DperplaneValidate282mmrectangular/
- ValidationDatasetReformatted/20007_R3D2D3DValidate2DperplaneValidate282mmrectangular/1.2.826.0.1.3680043.8.498.48028563051012083842013260703537272172.dcm
- ValidationDatasetReformatted/20008_R3D2D3DValidate2DdiagplaneValidate282mmrectangular/
- ValidationDatasetReformatted/20008_R3D2D3DValidate2DdiagplaneValidate282mmrectangular/1.2.826.0.1.3680043.8.498.29294667515134253012941711143752553642.dcm
- ValidationDatasetReformatted/20009_R3D2D3DValidate2DparplaneValidate423mmrectangular/
- ValidationDatasetReformatted/20009_R3D2D3DValidate2DparplaneValidate423mmrectangular/1.2.826.0.1.3680043.8.498.10628488163165972469901578738704849779.dcm
- ValidationDatasetReformatted/20010_R3D2D3DValidate2DperplaneValidate423mmrectangular/
- ValidationDatasetReformatted/20010_R3D2D3DValidate2DperplaneValidate423mmrectangular/1.2.826.0.1.3680043.8.498.12224165111548578317100634609029395614.dcm
- ValidationDatasetReformatted/20011_R3D2D3DValidate2DdiagplaneValidate423mmrectangular/
- ValidationDatasetReformatted/20011_R3D2D3DValidate2DdiagplaneValidate423mmrectangular/1.2.826.0.1.3680043.8.498.12573121735300877974121697022987746540.dcm
